# Supplementary material for: Refractive prediction of four different intraocular lens calculation formulas compared between new swept source optical coherence tomography and partial coherence interferometry
Source: PLoS One. 2021 May 4;16(5):e0251152. doi: 10.1371/journal.pone.0251152 (PMC8096100; doi:10.1371/journal.pone.0251152)
Supplement: S1 File — (XLSX) [file pone.0251152.s001.xlsx]

## Sheet: Sheet1
Age	preBCVA	sph	cyl	axis	preopMRSE	IOLdiopter	IM_axial	IM_K1	IM_K2	IM_ACD	target_D(haigis)	target_D(SRKT)	Target_D(holladay1)	Target_D(barrett)	postBCVA	postsph	postcyl	axis	postMRSE	A_axial	A_K1(ant)	A_K2(ant)	A_K1(total)	A_K2(total)	A_ACD	A_LensThick	A_WTW	targetD(haigis)	targetD(SRKT)	targetD(holladay)	targetD(barret)		IOLM_haigis error	IOLM_SRKT error	IOLM_Holladay error	IOLM_Barret error	SSOCT_haigis error	SSOCT_SRKT error	SSOCT_Holladay error	SSOCT_Barret error	I_Haigis_MAE	I_SRKT_MAE	I_Holladay_MAE	I_Barrett_MAE	S_Haigis_MAE	S_SRKT_MAE	S_Holladay_MAE	S_Barrett_MAE
75	0.8	2.25	-0.75	90	1.875	24.5	24	40.13	40.61	3.03	0.01	-0.75	-0.46	-0.62	1	0	-0.5	100	-0.25	24.03	40.45	39.99	39.65	39.29	3.08	5.06	11.84	0.12	-0.69	-0.38	-0.56		-0.26	0.5	0.21	0.37	-0.37	0.44	0.13	0.31	0.26	0.5	0.21	0.37	0.37	0.44	0.13	0.31
72	0.7	0.25	-0.75	105	-0.125	19	23.84	44.41	44.82	3.01	0.03	0.24	0.11	0.13	1	0.5	-0.5	95	0.25	23.88	46.44	43.09	45.91	42.8	2.94	4.77	11.71	-0.17	0.1	-0.03	-0.15		0.22	0.01	0.14	0.12	0.42	0.15	0.28	0.4	0.22	0.01	0.14	0.12	0.42	0.15	0.28	0.4
74	0.8	0.75	-1	140	0.25	21	23.62	43.21	44.76	3.04	-0.18	-0.15	-0.18	-0.18	1	1	-1	140	0.5	23.61	44.46	43.29	43.71	42.57	3.18	4.74	12	-0.02	-0.05	-0.06	-0.06		0.68	0.65	0.68	0.68	0.52	0.55	0.56	0.56	0.68	0.65	0.68	0.68	0.52	0.55	0.56	0.56
74	0.7	0.5	-0.5	45	0.25	21.5	23.68	43.05	44.23	3.37	-0.24	-0.36	-0.37	-0.28	1	0.75	-0.75	45	0.375	23.66	44.34	43.27	43.46	42.63	3.41	4.41	12.13	-0.35	-0.44	-0.45	-0.44		0.615	0.735	0.745	0.655	0.725	0.815	0.825	0.815	0.615	0.735	0.745	0.655	0.725	0.815	0.825	0.815
75	0.8	2.25	-0.5	90	2	25	23.13	41.31	42.35	2.46	0.14	-0.25	0	-0.38	1	0.25	-1.75	95	-0.625	23.14	42.05	41.04	41.54	40.21	2.53	5.01	11.66	0.4	-0.08	0.21	-0.26		-0.765	-0.375	-0.625	-0.245	-1.025	-0.545	-0.835	-0.365	0.765	0.375	0.625	0.245	1.025	0.545	0.835	0.365
72	0.5	-0.5	-0.5	100	-0.75	23	24.3	42.24	43.89	3.08	-2.3	-2.3	-2.28	-2.45	1	-2	-1	85	-2.5	24.28	43.72	42.29	43.16	41.31	3.21	4.02	11.01	-2.15	-2.23	-2.18	-2.64		-0.2	-0.2	-0.22	-0.05	-0.35	-0.27	-0.32	0.14	0.2	0.2	0.22	0.05	0.35	0.27	0.32	0.14
72	0.1	0	-1	90	-0.5	24.5	23.13	41.46	42.99	2.51	0.13	-0.19	0.03	-0.1	0.7	1	-1.5	110	0.25	23.02	41.91	41.83	41.17	40.73	2.49	5.21	11.06	0.72	0.3	0.57	0.12		0.12	0.44	0.22	0.35	-0.47	-0.05	-0.32	0.13	0.12	0.44	0.22	0.35	0.47	0.05	0.32	0.13
45	0.6	-6.75	-0.75	15	-7.125	16	27.49	42.13	42.56	4.05	-3.42	-3.85	-3.88	-3.22	1	-3.5			-3.5	27.49	42.96	42.68	42.28	42.03	4.23	3.66	12.73	-3.53	-3.88	-4.3	-3.72		-0.08	0.35	0.38	-0.28	0.03	0.38	0.8	0.22	0.08	0.35	0.38	0.28	0.03	0.38	0.8	0.22
82	0.5	3.75	-1.75	90	2.875	24	22.15	45.55	45.98	2.63	-0.41	-0.08	-0.12	-0.25	0.9	-0.5			-0.5	22.2	46.03	45.22	45.7	44.94	2.69	5.11	11.68	-0.37	-0.09	-0.1	-0.27		-0.09	-0.42	-0.38	-0.25	-0.13	-0.41	-0.4	-0.23	0.09	0.42	0.38	0.25	0.13	0.41	0.4	0.23
74	0.6	-0.5	-1	90	-1	23.5	21.49	47.54	48.42	3.07	-0.23	0.36	0.13	0.22	0.9	0.5	-1	95	0	21.51	48.87	47.47	48.62	46.9	3.1	4.65	11.62	-0.45	0.2	-0.05	-0.11		0.23	-0.36	-0.13	-0.22	0.45	-0.2	0.05	0.11	0.23	0.36	0.13	0.22	0.45	0.2	0.05	0.11
52	0.5	-1.5	-0.5	95	-1.75	19	24.11	44.06	44.58	4	-0.06	-0.09	-0.22	-0.02	1	0.75	-0.75	90	0.375	24.06	44.46	44.29	44.03	43.76	4.14	3.55	12.15	0.03	-0.04	-0.16	-0.08		0.435	0.465	0.595	0.395	0.345	0.415	0.535	0.455	0.435	0.465	0.595	0.395	0.345	0.415	0.535	0.455
70	0.2	1	-3	90	-0.5	21.5	22.16	46.42	48.08	3.12	0.02	0.5	0.28	0.23	0.9	0			0	22.15	47.52	46.71	47.08	45.79	3.12	3.87	11.01	0.18	0.61	0.43	0.16		-0.02	-0.5	-0.28	-0.23	-0.18	-0.61	-0.43	-0.16	0.02	0.5	0.28	0.23	0.18	0.61	0.43	0.16
70	0.5	1	-3	90	-0.5	21.5	22.27	46.11	48.15	3.04	-0.17	0.33	0.11	0.01	0.9	1.25	-1.25	85	0.625	22.24	47.36	46.67	46.88	45.78	3	3.94	11.04	-0.02	0.46	0.27	-0.06		0.795	0.295	0.515	0.615	0.645	0.165	0.355	0.685	0.795	0.295	0.515	0.615	0.645	0.165	0.355	0.685
59	0.8	0.75	-1.25	80	0.125	20.5	23.88	43.55	43.83	3.56	-0.03	-0.15	-0.18	-0.05	1	0.25	-0.75	180	-0.125	23.91	43.98	43.46	43.49	43.15	3.57	4.45	12	-0.12	-0.23	-0.26	-0.18		-0.095	0.025	0.055	-0.075	-0.005	0.105	0.135	0.055	0.095	0.025	0.055	0.075	0.005	0.105	0.135	0.055
59	0.8	0.5	-1	90	0	21	23.92	43.16	43.32	3.56	-0.03	-0.25	-0.23	-0.11	1	-0.5			-0.5	23.94	43.6	42.2	43.04	41.78	3.57	4.47	11.89	0.28	-0.02	0.03	0.09		-0.47	-0.25	-0.27	-0.39	-0.78	-0.48	-0.53	-0.59	0.47	0.25	0.27	0.39	0.78	0.48	0.53	0.59
77	0.7	0.5	-1.25	100	-0.125	23.5	23.38	44.82	45.61	3.17	-2.59	-2.19	-2.35	-2.38	1	-2.5	-0.5	105	-2.75	23.41	45.33	44.6	44.86	43.95	3.18	4.66	10.94	-2.41	-2.09	-2.2	-2.05		-0.16	-0.56	-0.4	-0.37	-0.34	-0.66	-0.55	-0.7	0.16	0.56	0.4	0.37	0.34	0.66	0.55	0.7
77	0.5	-1	-1	80	-1.5	23	23.38	45.3	45.67	3.35	-2.45	-2.03	-2.23	-2.55	1	-2	-1	95	-2.5	23.39	46.04	44.91	45.7	44.3	3.35	4.42	10.75	-2.46	-2.05	-2.23	-2.45		-0.05	-0.47	-0.27	0.05	-0.04	-0.45	-0.27	-0.05	0.05	0.47	0.27	0.05	0.04	0.45	0.27	0.05
70	0.3	1.5	-2	95	0.5	22	22.81	44.76	45.79	2.59	-0.28	0.04	-0.03	-0.08	0.8	0.5	-1.5	85	-0.25	22.83	45.22	44.74	44.83	44.11	2.61	4.96	11.1	-0.04	0.2	0.17	-0.03		0.03	-0.29	-0.22	-0.17	-0.21	-0.45	-0.42	-0.22	0.03	0.29	0.22	0.17	0.21	0.45	0.42	0.22
68	1	0.25	-0.5	95	0	22	23.67	43.21	43.66	3.55	-0.32	-0.53	-0.52	-0.38	1	0	-0.5	100	-0.25	23.65	43.57	43.02	43.14	42.3	3.44	4.44	12.06	-0.17	-0.4	-0.35	-0.33		0.07	0.28	0.27	0.13	-0.08	0.15	0.1	0.08	0.07	0.28	0.27	0.13	0.08	0.15	0.1	0.08
65	0.3	-3.5			-3.5	20	25.34	43.83	45.24	3.7	-3.89	-3.59	-3.56	-3.9	1	-4	-1	70	-4.5	25.38	45.05	44	44.72	43.72	3.77	4.27	11.55	-3.96	-3.69	-3.65	-4.1		-0.61	-0.91	-0.94	-0.6	-0.54	-0.81	-0.85	-0.4	0.61	0.91	0.94	0.6	0.54	0.81	0.85	0.4
79	0.01				0	21.5	24.53	40.86	42.03	3.06	-0.13	-0.58	-0.4	-0.46	0.9	2	-2.5	95	0.75	24.51	41.48	41.09	41.08	40.23	3.23	4.95	12.31	0.11	-0.43	-0.22	-0.21		0.88	1.33	1.15	1.21	0.64	1.18	0.97	0.96	0.88	1.33	1.15	1.21	0.64	1.18	0.97	0.96
61	0.8	0	-1.5	95	-0.75	20.5	23.64	43.95	44.76	3.56	-0.11	-0.13	-0.21	-0.05	1	0.5	-1.25	90	-0.125	23.64	44.52	44.13	44.02	43.46	3.71	4.24	11.8	-0.06	-0.12	-0.18	-0.1		-0.015	0.005	0.085	-0.075	-0.065	-0.005	0.055	-0.025	0.015	0.005	0.085	0.075	0.065	0.005	0.055	0.025
61	0.8	0	-1.5	90	-0.75	20.5	23.64	43.95	45.42	3.72	-0.39	-0.35	-0.47	-0.29	1	0	-1.5	95	-0.75	23.65	45.28	44.17	44.91	43.55	3.75	4.23	11.82	-0.43	-0.4	-0.5	-0.41		-0.36	-0.4	-0.28	-0.46	-0.32	-0.35	-0.25	-0.34	0.36	0.4	0.28	0.46	0.32	0.35	0.25	0.34
63	0.7	1	-1	90	0.5	23	22.74	44.41	44.88	3.09	-0.02	-0.02	-0.01	0.08	1	0.75	-0.75	90	0.375	22.77	44.52	44.11	43.96	43.38	3.08	4.38	11.62	0.22	0.14	0.2	0.09		0.395	0.395	0.385	0.295	0.155	0.235	0.175	0.285	0.395	0.395	0.385	0.295	0.155	0.235	0.175	0.285
68	0.3	-3.5	-0.5	180	-3.75	24	24.01	41.56	42.45	2.82	-1.35	-1.53	-1.48	-1.69	1	-1			-1	24.04	42.6	41.5	41.87	40.82	2.81	5.16	11.66	-1.45	-1.71	-1.55	-1.84		0.35	0.53	0.48	0.69	0.45	0.71	0.55	0.84	0.35	0.53	0.48	0.69	0.45	0.71	0.55	0.84
71	0.5	2.25	-0.75	90	1.875	23.5	23.1	43.05	43.49	3.2	0.1	-0.19	-0.08	-0.04	1	-0.5	-0.75	100	-0.875	23.11	43.56	42.52	42.97	42.05	3.59	4.01	11.98	0.44	-0.04	0.11	0.12		-0.975	-0.685	-0.795	-0.835	-1.315	-0.835	-0.985	-0.995	0.975	0.685	0.795	0.835	1.315	0.835	0.985	0.995
53	0.3	-7	-3	180	-8.5	13	27.84	42.08	44.12	4.44	-2.33	-2.63	-3.13	-2.47	1	-2.25	-1	5	-2.75	28.09	44.97	41.65	44.65	41.44	4.52	3.79	12.31	-2.95	-3.24	-3.78	-3.08		-0.42	-0.12	0.38	-0.28	0.2	0.49	1.03	0.33	0.42	0.12	0.38	0.28	0.2	0.49	1.03	0.33
53	0.8	-9	-0.5	170	-9.25	12	28.04	42.78	43.55	4.35	-2.11	-2.39	-2.9	-2.2	1	-2	-0.5	45	-2.25	28.25	43.57	42.87	43.14	42.56	4.27	4.21	12.15	-2.57	-2.82	-3.36	-2.62		-0.14	0.14	0.65	-0.05	0.32	0.57	1.11	0.37	0.14	0.14	0.65	0.05	0.32	0.57	1.11	0.37
65	0.8	0.5	-0.5	125	0.25	21.5	22.67	45.61	46.62	3.1	-0.23	0.1	-0.06	0.1	0.9	0			0	22.7	46.18	45.26	45.41	44.4	3.07	4.67	10.61	0.07	0.31	0.21	0.16		0.23	-0.1	0.06	-0.1	-0.07	-0.31	-0.21	-0.16	0.23	0.1	0.06	0.1	0.07	0.31	0.21	0.16
80	0.8	0.5	-1	45	0	21	22.3	46.42	47.4	2.36	0.08	0.71	0.52	0.34	1	0	-0.5	90	-0.25	22.29	47.6	46.17	47.26	45.8	2.35	5.72	11.1	0.13	0.75	0.58	0.51		-0.33	-0.96	-0.77	-0.59	-0.38	-1	-0.83	-0.76	0.33	0.96	0.77	0.59	0.38	1	0.83	0.76
62	0.7	2	-0.5	75	1.75	22	23.19	43.66	44.47	3.35	0.18	0.05	0.06	0.2	1	0.5	-0.5	100	0.25	23.2	44.58	43.58	44.14	43.28	3.51	4.33	11.55	0.19	0.02	0.04	0.08		0.07	0.2	0.19	0.05	0.06	0.23	0.21	0.17	0.07	0.2	0.19	0.05	0.06	0.23	0.21	0.17
67	0.5	0.25	-0.75	100	-0.125	19	24.08	44.06	44.35	3.42	-0.02	0.05	-0.06	0.01	1	0.5	-0.5	75	0.25	24.08	44.26	44.09	43.65	43.51	3.46	4.55	12.09	0	0.06	-0.04	-0.01		0.27	0.2	0.31	0.24	0.25	0.19	0.29	0.26	0.27	0.2	0.31	0.24	0.25	0.19	0.29	0.26
64	0.9	1.5	-0.5	90	1.25	22.5	23.85	41.62	42.61	2.73	-0.03	-0.3	-0.15	-0.33	1	-0.25	-0.25	90	-0.375	23.86	42.12	41.62	41.46	41.15	2.78	5.19	11.95	0.19	-0.15	0.01	-0.16		-0.345	-0.075	-0.225	-0.045	-0.565	-0.225	-0.385	-0.215	0.345	0.075	0.225	0.045	0.565	0.225	0.385	0.215
74	0.5	-1.25			-1.25	18	24.82	43.95	44.53	3.29	-1.08	-0.91	-0.96	-1.07	0.9	-0.75			-0.75	24.83	44.63	43.83	44.1	43.46	3.17	4.58	11.44	-1.12	-0.94	-0.96	-1.23		0.33	0.16	0.21	0.32	0.37	0.19	0.21	0.48	0.33	0.16	0.21	0.32	0.37	0.19	0.21	0.48
64	0.5	-1	-0.5	90	-1.25	20	24.56	42.03	42.35	2.95	0.07	-0.17	-0.07	-0.13	1	0.25	-0.5	95	0	24.56	42.38	42.09	41.79	41.45	2.95	5.02	12.03	0.02	-0.22	-0.09	-0.2		-0.07	0.17	0.07	0.13	-0.02	0.22	0.09	0.2	0.07	0.17	0.07	0.13	0.02	0.22	0.09	0.2
77	0.1	no imp				21.5	23.3	44.12	44.94	3.1	-0.28	-0.19	-0.24	-0.18	1	0.5	-1.25	90	-0.125	23.27	44.51	43.82	44.23	43.22	3.38	4.5	12.13	0.24	0.14	0.14	-0.12		0.155	0.065	0.115	0.055	-0.365	-0.265	-0.265	-0.005	0.155	0.065	0.115	0.055	0.365	0.265	0.265	0.005
82	0.5	1.5	-1	95	1	20	24.03	43.27	44.47	3.28	-0.29	-0.25	-0.33	-0.29	1	1	-1.5	95	0.25	24.03	44.33	43.32	43.92	42.74	3.39	4.36	11.82	-0.21	-0.21	-0.27	-0.33		0.54	0.5	0.58	0.54	0.46	0.46	0.52	0.58	0.54	0.5	0.58	0.54	0.46	0.46	0.52	0.58
54	0.9	0.5	-1.5	90	-0.25	17.5	25.43	42.24	42.47	3.95	-0.03	-0.46	-0.32	-0.2	1	0.25	-0.75	100	-0.125	25.44	42.21	41.8	41.77	41.09	4.18	3.96	12.94	0.35	-0.22	-0.04	0.12		-0.095	0.335	0.195	0.075	-0.475	0.095	-0.085	-0.245	0.095	0.335	0.195	0.075	0.475	0.095	0.085	0.245
56	0.9	-0.5			-0.5	22.5	23.03	44.12	44.47	3.4	0.03	-0.09	-0.07	0.08	1	0	-0.5	95	-0.25	23.01	44.43	43.74	43.85	43.28	3.45	4.02	11.66	0.28	0.09	0.14	0.09		-0.28	-0.16	-0.18	-0.33	-0.53	-0.34	-0.39	-0.34	0.28	0.16	0.18	0.33	0.53	0.34	0.39	0.34
55	0.5	0	-0.5	90	-0.25	20.5	23.12	45	46.75	3.59	-0.31	-0.08	0.06	-0.04	1	-0.25	-0.25	90	-0.375	23.15	47.35	44.78	46.7	44.39	3.53	4.28	11.62	-0.58	-0.26	-0.47	-0.39		-0.065	-0.295	-0.435	-0.335	0.205	-0.115	0.095	0.015	0.065	0.295	0.435	0.335	0.205	0.115	0.095	0.015
74	0.4	-1.5	-1	85	-2	21.5	24.1	42.24	42.94	3.21	-0.25	-0.48	-0.43	-0.43	1	-0.25	-0.5	90	-0.5	24.11	42.82	42.07	42.42	41.52	3.34	4.53	11.91	-0.09	-0.39	-0.31	-0.37		-0.25	-0.02	-0.07	-0.07	-0.41	-0.11	-0.19	-0.13	0.25	0.02	0.07	0.07	0.41	0.11	0.19	0.13
74	0.3	-1.5	-1	90	-2	21	24.19	42.35	42.72	3.13	-0.08	-0.28	-0.24	-0.26	1	0.25	-0.75	90	-0.125	24.2	42.62	42.41	42.24	41.88	3.29	4.55	11.89	-0.05	-0.31	-0.24	-0.32		-0.045	0.155	0.115	0.135	-0.075	0.185	0.115	0.195	0.045	0.155	0.115	0.135	0.075	0.185	0.115	0.195
76	0.8	0.75	-1.25	100	0.125	22.5	22.67	45.12	45.73	2.54	-0.43	-0.07	-0.15	-0.21	1	0	-0.75	95	-0.375	22.72	45.42	44.92	44.75	44.37	2.59	5.17	10.77	-0.29	-0.01	-0.05	-0.25		0.055	-0.305	-0.225	-0.165	-0.085	-0.365	-0.325	-0.125	0.055	0.305	0.225	0.165	0.085	0.365	0.325	0.125
76	0.8	0	-1	90	-0.5	22.5	22.69	44.7	45.73	2.41	-0.32	0.03	-0.02	-0.14	1	0.25	-0.25	90	0.125	22.69	45.49	44.66	45.01	43.99	2.52	5.17	11.04	-0.13	0.13	0.11	-0.08		0.445	0.095	0.145	0.265	0.255	-0.005	0.015	0.205	0.445	0.095	0.145	0.265	0.255	0.005	0.015	0.205
76	0.7	3	-1.5	100	2.25	23	22.63	44.76	45.86	3.08	-0.39	-0.23	-0.28	-0.17	0.5	1	-1	95	0.5	22.66	45.55	45.05	45.36	44.73	3.17	4.88	11.3	-0.42	-0.29	-0.33	-0.27		0.89	0.73	0.78	0.67	0.92	0.79	0.83	0.77	0.89	0.73	0.78	0.67	0.92	0.79	0.83	0.77
45	0.01	N-C				19	25.21	43.95	45.24	3.23	-3.04	-2.66	-2.67	-3.02	1	-1.75	-0.5	175	-2	24.99	45.24	43.65	44.49	43.08	3.54	4.38	11.88	-2.3	-2.09	-2.1	-2.38		1.04	0.66	0.67	1.02	0.3	0.09	0.1	0.38	1.04	0.66	0.67	1.02	0.3	0.09	0.1	0.38
71	0.8	1.75			1.75	23	23.33	42.99	43.49	2.69	-0.26	-0.34	-0.26	-0.4	1	0	-1	90	-0.5	23.33	43.22	42.32	42.62	41.8	2.76	4.55	11.66	0.22	-0.01	0.13	-0.2		-0.24	-0.16	-0.24	-0.1	-0.72	-0.49	-0.63	-0.3	0.24	0.16	0.24	0.1	0.72	0.49	0.63	0.3
71	0.7	2			2	23	23.35	42.78	43.66	2.82	-0.24	-0.37	-0.28	-0.39	1	0.25	-1	90	-0.25	23.33	43.28	41.8	42.68	41.42	2.88	4.53	11.42	0.51	0.18	0.34	0.04		-0.01	0.12	0.03	0.14	-0.76	-0.43	-0.59	-0.29	0.01	0.12	0.03	0.14	0.76	0.43	0.59	0.29
60	0.9	0.5	-0.5	140	0.25	23.5	22.7	44	45.36	2.83	-0.38	-0.28	-0.27	-0.3	1	-0.25	-0.5	160	-0.5	22.72	44.92	43.75	44.07	43.11	2.79	4.59	11.26	-0.1	-0.08	-0.01	-0.28		-0.12	-0.22	-0.23	-0.2	-0.4	-0.42	-0.49	-0.22	0.12	0.22	0.23	0.2	0.4	0.42	0.49	0.22
60	0.9	0.5	-0.5	25	0.25	23.5	22.77	43.95	45.06	2.8	-0.4	-0.32	-0.3	-0.35	1	-0.25	-0.5	20	-0.5	22.77	44.7	43.55	43.93	42.82	2.75	4.64	11.3	-0.07	-0.07	0.01	-0.28		-0.1	-0.18	-0.2	-0.15	-0.43	-0.43	-0.51	-0.22	0.1	0.18	0.2	0.15	0.43	0.43	0.51	0.22
60	0.5	-7.5			-7.5	18	25.19	43.77	44.53	3.8	-1.69	-1.63	-1.61	-1.72	1	-2			-2	25.22	44.63	42.89	43.72	42.34	3.83	4.15	11.06	-1.57	-1.99	-1.87	-1.75		-0.31	-0.37	-0.39	-0.28	-0.43	-0.01	-0.13	-0.25	0.31	0.37	0.39	0.28	0.43	0.01	0.13	0.25
55	0.5	-2.5			-2.5	19.5	23.86	44.58	45	4.21	-0.22	-0.24	-0.39	-0.12	1	0			0	23.88	44.94	44.54	44.22	44.04	4.2	3.33	12.47	-0.23	0.07	-0.39	0.04		0.22	0.24	0.39	0.12	0.23	-0.07	0.39	-0.04	0.22	0.24	0.39	0.12	0.23	0.07	0.39	0.04
67	0.8	-2.5			-2.5	16	24.76	44.64	45.79	3.34	-0.54	-0.21	-0.37	-0.46	1	0			0	24.78	45.64	44.41	44.88	43.89	3.5	4.74	11.88	-0.38	-0.14	-0.24	-0.33		0.54	0.21	0.37	0.46	0.38	0.14	0.24	0.33	0.54	0.21	0.37	0.46	0.38	0.14	0.24	0.33
55	0.8	-4			-4	20	24.8	41.82	42.4	3.16	-0.33	-0.64	-0.48	-0.53	1	-0.5			-0.5	24.83	42.94	42.38	42.38	41.66	3.12	4.23	12.02	-0.97	-1.15	-1.01	-1.29		-0.17	0.14	-0.02	0.03	0.47	0.65	0.51	0.79	0.17	0.14	0.02	0.03	0.47	0.65	0.51	0.79
45	0.8	-2.5	-0.25	10	-2.625	21	23.81	44.7	46.36	3.73	-2	-1.62	-1.87	-1.8	1	-1.5	-0.5	175	-1.75	23.83	45.56	44.52	45.9	44.06	3.85	3.78	11.74	-2.02	-1.99	-1.9	-2		0.25	-0.13	0.12	0.05	0.27	0.24	0.15	0.25	0.25	0.13	0.12	0.05	0.27	0.24	0.15	0.25
76	0.8	0.5	-2	85	-0.5	22	21.97	47.34	48.28	2.72	-0.5	0.25	-0.03	-0.13	0.8	0	-0.5	90	-0.25	21.97	47.4	46.96	47.1	46.3	2.72	5.32	11.26	0.11	0.66	0.49	0.49		0.25	-0.5	-0.22	-0.12	-0.36	-0.91	-0.74	-0.74	0.25	0.5	0.22	0.12	0.36	0.91	0.74	0.74
76	0.7	-0.75	-1.25	90	-1.375	21.5	22.02	47.47	48.15	2.7	-0.29	0.45	0.16	0.06	1	0.5	-0.5	80	0.25	22.02	48.07	47.15	47.74	46.64	2.75	5.38	11.37	-0.08	0.58	0.34	0.31		0.54	-0.2	0.09	0.19	0.33	-0.33	-0.09	-0.06	0.54	0.2	0.09	0.19	0.33	0.33	0.09	0.06
77	0.7	3.5			3.5	24	22.35	43.89	45.98	2.69	-0.09	0.03	0.07	-0.08	1	0			0	22.36	45.19	44.13	44.37	43.83	2.79	5.17	11.71	0.21	0.21	0.3	0.24		0.09	-0.03	-0.07	0.08	-0.21	-0.21	-0.3	-0.24	0.09	0.03	0.07	0.08	0.21	0.21	0.3	0.24
62	0.9	2.75	-0.75	90	2.375	24	23.6	41.62	42.19	3.18	-0.14	-0.66	-0.47	-0.51	1	0.5	-1.5	75	-0.25	23.58	42.2	41.48	41.45	40.7	3.17	4.79	12.09	0.04	-0.51	-0.29	-0.39		-0.11	0.41	0.22	0.26	-0.29	0.26	0.04	0.14	0.11	0.41	0.22	0.26	0.29	0.26	0.04	0.14
65	0.8	2.5	-1	95	2	24	23.28	42.4	42.83	2.67	-0.23	-0.47	-0.31	-0.53	1	0	-1.5	120	-0.75	23.41	42.68	41.95	42.15	41.23	2.64	5.24	11.97	-0.26	-0.54	-0.35	-0.62		-0.52	-0.28	-0.44	-0.22	-0.49	-0.21	-0.4	-0.13	0.52	0.28	0.44	0.22	0.49	0.21	0.4	0.13
65	0.9	2.5	-1.5	85	1.75	24	23.29	42.35	42.94	2.51	-0.33	-0.51	-0.36	-0.64	1	0	-1.5	90	-0.75	23.31	42.86	42.24	42.36	41.43	2.53	5.31	11.73	-0.29	-0.49	-0.32	-0.64		-0.42	-0.24	-0.39	-0.11	-0.46	-0.26	-0.43	-0.11	0.42	0.24	0.39	0.11	0.46	0.26	0.43	0.11
85	0.4	2.5	-1	110	2	21	24.05	42.19	42.88	2.91	0.18	0	0.06	0	1	0.5	-0.75	155	0.125	24.01	43.56	42.2	42.93	41.52	3.06	4.57	11.28	-0.01	-0.16	-0.11	-0.32		-0.055	0.125	0.065	0.125	0.135	0.285	0.235	0.445	0.055	0.125	0.065	0.125	0.135	0.285	0.235	0.445
84	0.5	-1.25	-0.25	90	-1.375	20	22.82	46.11	46.81	2.87	0	0.48	0.26	0.37	0.8	0.75	-0.75	90	0.375	22.81	46.68	46.1	46.35	45.53	3.07	4.95	10.72	0.14	0.54	0.35	0.4		0.375	-0.105	0.115	0.005	0.235	-0.165	0.025	-0.025	0.375	0.105	0.115	0.005	0.235	0.165	0.025	0.025
70	0.5	0	-1.5	90	-0.75	20.5	23.44	44.41	45.55	3.39	-0.29	-0.14	-0.27	-0.14	1	0.5	-1.5	85	-0.25	23.44	45.64	44.79	45.18	43.95	3.25	4.87	11.5	-0.57	-0.32	-0.46	-0.43		0.04	-0.11	0.02	-0.11	0.32	0.07	0.21	0.18	0.04	0.11	0.02	0.11	0.32	0.07	0.21	0.18
53	0.4	-8			-8	14	28	41.21	43.16	3.59	-2.5	-2.86	-3.31	-2.59	1	-0.75	-1	20	-1.25	28.31	42.94	41.35	42.29	40.82	3.48	3.94	11.63	-3.04	-3.42	-3.91	-3.2		1.25	1.61	2.06	1.34	1.79	2.17	2.66	1.95	1.25	1.61	2.06	1.34	1.79	2.17	2.66	1.95
49	0.2	no imp				20.5	24.74	41.36	41.87	3.42	0.02	-0.48	-0.3	-0.25	1	0	-0.5	90	-0.25	24.51	41.51	41.04	41	40.47	3.7	4.27	12.15	0.81	0.26	0.46	0.53		-0.27	0.23	0.05	0	-1.06	-0.51	-0.71	-0.78	0.27	0.23	0.05	0	1.06	0.51	0.71	0.78
55	0.9	-0.75			-0.75	22.5	22.34	46.23	46.81	3.82	-0.23	-0.07	-0.23	-0.18	1	0.75	-1.5	95	0	22.38	46.72	46.11	46.37	45.59	3.84	3.88	11.66	-0.22	-0.09	-0.23	-0.32		0.23	0.07	0.23	0.18	0.22	0.09	0.23	0.32	0.23	0.07	0.23	0.18	0.22	0.09	0.23	0.32
55	0.04	-0.25	-0.25	90	-0.375	22	22.52	46.04	46.42	3.85	-0.08	0.04	-0.11	0.3	1	0	-0.75	85	-0.375	22.53	46.81	46.31	46.36	45.96	3.87	3.79	11.75	-0.42	-0.21	-0.39	-0.15		-0.295	-0.415	-0.265	-0.675	0.045	-0.165	0.015	-0.225	0.295	0.415	0.265	0.675	0.045	0.165	0.015	0.225
72	0.7	0.75	-1	85	0.25	21	22.61	45.86	47.07	3.15	-0.06	0.31	0.13	0.32	1	1.25	-1.25	70	0.625	22.64	46.78	44.99	46.03	44.3	3.3	4.04	11.75	0.48	0.65	0.55	0.6		0.685	0.315	0.495	0.305	0.145	-0.025	0.075	0.025	0.685	0.315	0.495	0.305	0.145	0.025	0.075	0.025
72	0.6	1.25	-2.5	110	0	21.5	22.74	45.36	46.17	3.25	-0.03	0.18	0.06	0.26	1	1	-1.5	100	0.25	22.75	45.67	45.53	45.15	44.5	3.41	3.78	11.44	0.16	0.28	0.19	0.17		0.28	0.07	0.19	-0.01	0.09	-0.03	0.06	0.08	0.28	0.07	0.19	0.01	0.09	0.03	0.06	0.08
64	0.01	no imp				22	22.28	46.75	47.14	2.75	-0.48	0.11	-0.11	-0.25	1	0.5	-1	120	0	22.28	46.89	46.34	46.3	45.92	2.72	4.65	11.13	-0.15	0.34	0.19	-0.06		0.48	-0.11	0.11	0.25	0.15	-0.34	-0.19	0.06	0.48	0.11	0.11	0.25	0.15	0.34	0.19	0.06
67	0.8	1.5	-1	80	1	22.5	22.44	45.73	46.49	3.16	-0.3	-0.02	-0.13	-0.22	1	0	-0.5	90	-0.25	22.43	46.28	45.77	45.66	44.84	3.15	4.42	10.79	-0.21	0.05	-0.05	-0.11		0.05	-0.23	-0.12	-0.03	-0.04	-0.3	-0.2	-0.14	0.05	0.23	0.12	0.03	0.04	0.3	0.2	0.14
67	0.8	1.5	-1.5	110	0.75	22.5	22.55	45.24	46.49	3.1	-0.37	-0.1	-0.19	-0.06	1	0			0	22.56	46.21	45.08	45.42	44.21	3.16	4.43	10.88	-0.16	0.03	-0.04	-0.1		0.37	0.1	0.19	0.06	0.16	-0.03	0.04	0.1	0.37	0.1	0.19	0.06	0.16	0.03	0.04	0.1
67	0.01	N-C				17.5	24.54	44.29	44.29	3.61	-0.1	-0.03	-0.12	-0.07	1	0.5	-1	105	0	24.55	44.54	44.02	43.99	43.68	3.86	3.93	11.59	-0.05	-0.06	-0.13	-0.18		0.1	0.03	0.12	0.07	0.05	0.06	0.13	0.18	0.1	0.03	0.12	0.07	0.05	0.06	0.13	0.18
85	0.1	-3.25	-3	150	-4.75	22	23.2	44.12	44.23	2.69	-0.15	-0.05	-0.05	-0.13	1	-0.25	-0.25	90	-0.375	23.2	44.09	43.14	43.5	42.52	2.88	4.45	11.3	0.47	0.36	0.43	0.19		-0.225	-0.325	-0.325	-0.245	-0.845	-0.735	-0.805	-0.565	0.225	0.325	0.325	0.245	0.845	0.735	0.805	0.565
85	0.2	-2.5	-1	85	-3	22	23.42	43.44	44	2.86	-0.19	-0.2	-0.18	-0.23	1	-0.25	-0.75	105	-0.625	23.4	43.31	42.82	42.87	41.97	2.9	4.44	11.42	0.52	0.32	0.42	0.16		-0.435	-0.425	-0.445	-0.395	-1.145	-0.945	-1.045	-0.785	0.435	0.425	0.445	0.395	1.145	0.945	1.045	0.785
44	0.7	1.5	-1	180	1	20	24.66	41.82	43.1	3.85	-0.18	-0.59	-0.48	-0.36	1	0.25	-0.5	180	0	24.68	43.06	41.58	42.49	41.15	4.04	3.89	12.94	-0.02	-0.53	-0.39	-0.25		0.18	0.59	0.48	0.36	0.02	0.53	0.39	0.25	0.18	0.59	0.48	0.36	0.02	0.53	0.39	0.25
59	0.2	-3.5			-3.5	21.5	21.94	47.74	49.41	2.24	-0.97	0.14	-0.31	-0.48	0.7	0.25	-0.75	90	-0.125	21.93	49.61	47.88	49.13	47.71	2.39	4.69	10.75	-0.98	0.04	-0.45	-0.77		0.845	-0.265	0.185	0.355	0.855	-0.165	0.325	0.645	0.845	0.265	0.185	0.355	0.855	0.165	0.325	0.645
65	0.7	-6.75	-0.5	90	-7	20.5	24.74	41.11	42.45	3.6	-0.09	-0.6	-0.42	-0.35	1	0.5	-1	100	0	24.73	42.36	41.33	41.97	40.63	3.64	4.36	11.68	-0.12	-0.64	-0.45	-0.48		0.09	0.6	0.42	0.35	0.12	0.64	0.45	0.48	0.09	0.6	0.42	0.35	0.12	0.64	0.45	0.48
55	0.8	-2.5			-2.5	22	22.56	46.11	46.81	3.26	-0.59	-0.21	-0.4	-0.18	1	-0.5			-0.5	22.58	46.87	45.96	46.24	45.58	3.15	4.4	11.77	-0.64	-0.24	-0.41	-0.35		0.09	-0.29	-0.1	-0.32	0.14	-0.26	-0.09	-0.15	0.09	0.29	0.1	0.32	0.14	0.26	0.09	0.15
55	0.9	-2.5			-2.5	21.5	22.69	45.98	46.87	3.27	-0.55	-0.16	-0.36	-0.15	1	-0.5			-0.5	22.71	46.82	45.94	46.16	45.54	3.22	4.4	11.74	-0.58	-0.18	-0.36	-0.29		0.05	-0.34	-0.14	-0.35	0.08	-0.32	-0.14	-0.21	0.05	0.34	0.14	0.35	0.08	0.32	0.14	0.21
47	0.5	0.75			0.75	20.5	24.42	42.24	42.61	3.5	-0.05	-0.38	-0.29	-0.23	1	0			0	24.4	43.05	42.43	42.64	41.85	3.83	3.9	12.6	-0.22	-0.57	-0.5	-0.46		0.05	0.38	0.29	0.23	0.22	0.57	0.5	0.46	0.05	0.38	0.29	0.23	0.22	0.57	0.5	0.46
47	0.6	0.5	-0.5	90	0.25	20.5	24.43	42.67	43.06	3.74	-0.43	-0.72	-0.67	-0.57	1	0	-0.5	90	-0.25	24.45	43.47	42.75	43.1	42.23	3.86	3.93	12.69	-0.69	-0.84	-0.7	-0.76		0.18	0.47	0.42	0.32	0.44	0.59	0.45	0.51	0.18	0.47	0.42	0.32	0.44	0.59	0.45	0.51
50	0.6	-5.5	-0.75	90	-5.875	17.5	27.34	42.99	43.27	3.78	-4.77	-4.92	-5.4	-4.79	1	-4.25	-0.5	60	-4.5	27.21	43.11	42.53	42.49	41.9	3.83	4.24	11.44	-4.15	-4.43	-4.8	-4.34		0.27	0.42	0.9	0.29	-0.35	-0.07	0.3	-0.16	0.27	0.42	0.9	0.29	0.35	0.07	0.3	0.16
60	1	0	-0.5	90	-0.25	17	26.46	40.18	40.66	3.45	0.05	-0.66	-0.66	-0.37	1	0.25	-1.25	90	-0.375	26.53	40.74	40.45	40.19	39.72	3.53	4.31	12.06	-0.24	-0.95	-0.96	-0.72		-0.425	0.285	0.285	-0.005	-0.135	0.575	0.585	0.345	0.425	0.285	0.285	0.005	0.135	0.575	0.585	0.345
73	1	3.25	-1.75	100	2.375	21	24.62	41.01	42.08	3.13	-0.07	-0.51	-0.33	-0.36	1	0.5	-1	90	0	24.63	41.41	41.24	40.95	40.42	3.19	4.69	11.89	0.13	-0.39	-0.17	-0.27		0.07	0.51	0.33	0.36	-0.13	0.39	0.17	0.27	0.07	0.51	0.33	0.36	0.13	0.39	0.17	0.27
61	0.1	-0.5	-0.5	90	-0.75	20.5	23.62	43.66	45.92	3.4	-0.52	-0.38	-0.5	-0.42	0.8	-1			-1	23.59	43.74	43.12	43.19	42.15	3.5	4.05	10.92	0.7	0.63	0.67	0.57		-0.48	-0.62	-0.5	-0.58	-1.7	-1.63	-1.67	-1.57	0.48	0.62	0.5	0.58	1.7	1.63	1.67	1.57
61	0.01	no shadow				19.5	23.66	45.55	45.55	3.43	-0.7	-0.36	-0.58	-0.48	0.9	-1			-1	23.9	45.03	44.19	44.54	43.33	3.41	3.97	10.79	-0.36	-0.21	-0.33	-0.54	anterion은 정확하진 않지만 잡음	-0.3	-0.64	-0.42	-0.52	-0.64	-0.79	-0.67	-0.46	0.3	0.64	0.42	0.52	0.64	0.79	0.67	0.46
75	0.3	-7	-0.5	90	-7.25	13.5	27.81	41.93	42.45	3.6	-1.83	-2.19	-2.6	-1.91	1	-1.5	-1	95	-2	27.82	42.37	41.69	41.86	40.91	3.57	4.38	11.57	-1.69	-2.09	-2.46	-1.85		-0.17	0.19	0.6	-0.09	-0.31	0.09	0.46	-0.15	0.17	0.19	0.6	0.09	0.31	0.09	0.46	0.15
66	0.5	0.5			0.5	23.5	22.34	45.06	45.98	2.97	-0.21	-0.03	-0.07	-0.15	1	-0.25			-0.25	22.36	46.78	44.6	46.09	44.13	2.95	4.16	11.19	-0.41	-0.17	-0.22	-0.52		-0.04	-0.22	-0.18	-0.1	0.16	-0.08	-0.03	0.27	0.04	0.22	0.18	0.1	0.16	0.08	0.03	0.27
66	0.5	0			0	22	22.5	44.82	46.68	3	-0.14	0.1	0.02	0.25	1	0.25	-0.5	175	0	22.5	46.72	44.78	46.1	44.29	3.05	4	11.21	-0.14	-0.02	-0.13	-0.32		0.14	-0.1	-0.02	-0.25	0.14	0.02	0.13	0.32	0.14	0.1	0.02	0.25	0.14	0.02	0.13	0.32
68	0.3	-0.5		90	-0.5	19.5	25.29	40.81	42.08	3.71	-0.23	-0.83	-0.57	-0.5	1	0	-1	90	-0.5	25.3	41.9	40.63	41.5	39.87	3.69	4.19	11.77	-0.08	-0.72	-0.42	-0.48		-0.27	0.33	0.07	0	-0.42	0.22	-0.08	-0.02	0.27	0.33	0.07	0	0.42	0.22	0.08	0.02
68	0.5	-1		90	-1	19.5	25.39	40.81	41.46	3.65	-0.16	-0.81	-0.54	-0.45	1	0	-1	85	-0.5	25.38	41.44	41.13	41.01	40.37	3.6	4.29	12.09	-0.3	-0.92	-0.63	-0.67		-0.34	0.31	0.04	-0.05	-0.2	0.42	0.13	0.17	0.34	0.31	0.04	0.05	0.2	0.42	0.13	0.17
65	0.6	1.75	-1.25	90	1.125	21	23.4	44.29	44.29	3.24	0.09	0.1	0.05	0.16	1	0	-0.5	100	-0.25	23.41	44.7	44.16	44.47	43.78	3.31	4.63	11.26	-0.03	-0.01	-0.06	-0.07		-0.34	-0.35	-0.3	-0.41	-0.22	-0.24	-0.19	-0.18	0.34	0.35	0.3	0.41	0.22	0.24	0.19	0.18
64	0.5	1.25	-0.5	85	1	19.5	24.17	42.88	44	3.31	0.16	0.1	0.06	0.1	1	0.5	-0.75	90	0.125	24.17	43.81	42.66	43.45	41.96	3.41	4.48	11.37	0.38	0.25	0.23	0.18		-0.035	0.025	0.065	0.025	-0.255	-0.125	-0.105	-0.055	0.035	0.025	0.065	0.025	0.255	0.125	0.105	0.055
79	0.5	1.5	-1.5	80	0.75	20	22.96	46.42	47.14	3.24	-0.57	-0.04	-0.33	-0.16	0.9	0			0	22.91	47.27	45.64	46.54	45.16	3.41	4.98	11.73	-0.05	0.3	0.09	0.35		0.57	0.04	0.33	0.16	0.05	-0.3	-0.09	-0.35	0.57	0.04	0.33	0.16	0.05	0.3	0.09	0.35
60	0.4	-2			-2	25.5	22.94	42.29	42.83	2.91	-0.31	-0.71	-0.49	-0.68	1	-0.25	-0.75	100	-0.625	22.96	42.72	42.25	42	41.69	2.97	4.08	11.66	-0.25	-0.69	-0.45	-0.93		-0.315	0.085	-0.135	0.055	-0.375	0.065	-0.175	0.305	0.315	0.085	0.135	0.055	0.375	0.065	0.175	0.305
79	0.2	-0.5	-0.5	180	-0.75	25	22.7	42.72	43.89	2.11	-0.34	-0.33	-0.16	-0.59	0.7	-1.5			-1.5	22.7	43.7	42.64	43.16	42.2	2.3	5.34	11.5	-0.13	-0.23	-0.03	-0.51		-1.16	-1.17	-1.34	-0.91	-1.37	-1.27	-1.47	-0.99	1.16	1.17	1.34	0.91	1.37	1.27	1.47	0.99
59	0.5	0.25	-2.25	90	-0.875	19	24.27	44.88	45.18	4.03	-1.13	-0.92	-1.14	-1.03	1	-0.25	-0.5	90	-0.5	24.29	45	44.72	44.37	43.97	4.11	4.1	11.73	-0.99	-0.86	-1.09	-1		0.63	0.42	0.64	0.53	0.49	0.36	0.59	0.5	0.63	0.42	0.64	0.53	0.49	0.36	0.59	0.5
67	0.8	-5.25	-1	90	-5.75	24.5	24.07	42.88	43.38	2.99	-2.98	-2.93	-2.91	-3.12	1	-2.25	-1.5	100	-3	24.07	43.12	42.78	42.64	42.16	3.01	4.28	10.84	-2.79	-2.81	-2.76	-3.32		-0.02	-0.07	-0.09	0.12	-0.21	-0.19	-0.24	0.32	0.02	0.07	0.09	0.12	0.21	0.19	0.24	0.32
71	0.01	no imp				22.5	22.94	44.29	44.76	3.13	-0.06	-0.05	-0.06	0.03	1	1	-1	90	0.5	23	44.51	44.13	44.02	43.57	3.27	4.59	11.83	0.05	-0.04	-0.01	0.03		0.56	0.55	0.56	0.47	0.45	0.54	0.51	0.47	0.56	0.55	0.56	0.47	0.45	0.54	0.51	0.47
51	0.2	-1.5			-1.5	20.5	23.57	44.47	45.3	3.98	-0.35	-0.35	-0.48	-0.35	1	0	-1.5	90	-0.75	23.6	45.38	44.51	45.06	43.7	4.02	3.07	11.39	-0.47	-0.46	-0.58	-0.67		-0.4	-0.4	-0.27	-0.4	-0.28	-0.29	-0.17	-0.08	0.4	0.4	0.27	0.4	0.28	0.29	0.17	0.08
51	0.7	-1.5			-1.5	19.5	23.65	44.88	45.36	3.86	-0.14	-0.04	-0.21	0.02	1	0.25	-0.75	85	-0.125	23.68	45.56	44.92	44.93	44.58	4.02	3.19	11.59	-0.28	-0.19	-0.39	-0.4		0.015	-0.085	0.085	-0.145	0.155	0.065	0.265	0.275	0.015	0.085	0.085	0.145	0.155	0.065	0.265	0.275
77	0.5	1	-1	85	0.5	19.5	24.63	41.21	43.83	3.17	0.03	-0.2	-0.12	-0.17	0.8	1	-1.5	90	0.25	24.64	43.77	41.3	43.16	40.36	3.27	4.45	11.71	0.01	-0.25	-0.14	-0.27		0.22	0.45	0.37	0.42	0.24	0.5	0.39	0.52	0.22	0.45	0.37	0.42	0.24	0.5	0.39	0.52
62	0.7	-2.75	-0.5	135	-3	20	25.33	43.49	44.58	3.68	-3.34	-3.21	-3.13	-3.39	0.9	-3	-0.5	110	-3.25	25.36	44.71	43.29	44.19	42.79	3.78	4.12	11.95	-3.33	-3.26	-3.16	-3.5		0.09	-0.04	-0.12	0.14	0.08	0.01	-0.09	0.25	0.09	0.04	0.12	0.14	0.08	0.01	0.09	0.25
67	0.8	6.5	-6	170	3.5	23	23.1	42.83	45.3	3.19	-0.31	-0.4	-0.37	-0.33	1	-0.25	-0.5	180	-0.5	23.12	45.36	43.67	45.1	43.17	3.23	4.27	11.64	-0.8	-0.77	-0.78	-0.8		-0.19	-0.1	-0.13	-0.17	0.3	0.27	0.28	0.3	0.19	0.1	0.13	0.17	0.3	0.27	0.28	0.3
67	0.8	3.5	-3.75	180	1.625	22	23.24	44.06	44.76	3.2	-0.33	-0.3	-0.34	-0.25	1	0	-0.5	180	-0.25	23.26	44.7	44.32	44.13	43.9	3.28	4.25	11.53	-0.45	-0.42	-0.45	-0.54		0.08	0.05	0.09	0	0.2	0.17	0.2	0.29	0.08	0.05	0.09	0	0.2	0.17	0.2	0.29
69	0.5	1.25	-0.75	90	0.875	21	23.33	44.06	45.36	3.03	-0.2	-0.05	-0.12	-0.08	1	0.5			0.5	23.31	45.56	43.38	44.97	42.88	3.02	5.12	11.32	0.1	0.17	0.14	0.14		0.7	0.55	0.62	0.58	0.4	0.33	0.36	0.36	0.7	0.55	0.62	0.58	0.4	0.33	0.36	0.36
69	0.5	0	-1.5	75	-0.75	20.5	23.34	44.7	45.18	3.05	-0.11	0.09	-0.01	0.05	1	0.5	-0.5	90	0.25	23.34	45.03	44.49	44.71	43.79	3	5.08	11.3	0.08	0.23	0.16	0.16		0.36	0.16	0.26	0.2	0.17	0.02	0.09	0.09	0.36	0.16	0.26	0.2	0.17	0.02	0.09	0.09
82	0.4	-1.5	-0.5	80	-1.75	19.5	24.11	43.1	44.76	2.8	-0.31	-0.13	-0.21	-0.31	0.8	0			0	24.12	44.43	43.16	43.81	42.62	2.95	5.2	11.91	-0.16	-0.05	0.11	-0.16		0.31	0.13	0.21	0.31	0.16	0.05	-0.11	0.16	0.31	0.13	0.21	0.31	0.16	0.05	0.11	0.16
82	0.5	-1	-0.5	90	-1.25	19.5	24.13	43.21	44.94	2.82	-0.49	-0.27	-0.37	-0.48	0.9	0			0	24.14	44.73	43.38	44.18	42.97	2.93	5.16	11.77	-0.47	-0.27	-0.37	-0.46		0.49	0.27	0.37	0.48	0.47	0.27	0.37	0.46	0.49	0.27	0.37	0.48	0.47	0.27	0.37	0.46
70	0.2	0.5	-0.5	100	0.25	21.5	23.77	42.83	43.38	3.34	0.06	-0.17	-0.13	-0.05	1	0.25	-1	100	-0.25	23.81	43.04	42.8	42.63	42.12	3.5	3.62	11.71	0.18	-0.13	-0.06	-0.23		-0.31	-0.08	-0.12	-0.2	-0.43	-0.12	-0.19	-0.02	0.31	0.08	0.12	0.2	0.43	0.12	0.19	0.02
75	0.8	0.75	-0.75	90	0.375	21	22.83	45.61	46.68	3.19	-0.31	0.04	-0.14	0.03	0.8	1	-1	90	0.5	22.84	46.58	45.97	46.21	45.3	3.34	4.72	11.59	-0.41	-0.06	-0.25	-0.09		0.81	0.46	0.64	0.47	0.91	0.56	0.75	0.59	0.81	0.46	0.64	0.47	0.91	0.56	0.75	0.59
52	0.5	0.25	-1.25	85	-0.375	20	23.57	44.64	44.94	3.87	0.05	0.03	-0.08	0.17	1	0.5	-0.5	85	0.25	23.58	45.29	44.56	44.7	44.22	3.86	3.97	11.73	-0.12	-0.09	-0.21	-0.12		0.2	0.22	0.33	0.08	0.37	0.34	0.46	0.37	0.2	0.22	0.33	0.08	0.37	0.34	0.46	0.37
82	0.4	-1	-0.5		-1.25	21.5	22.64	45.92	47.01	3.28	-0.45	-0.07	-0.27	-0.05	0.7	0	-0.5	90	-0.25	22.59	46.84	45.69	46.35	44.72	3.41	4.85	11.08	-0.07	0.18	0.04	0.24		0.2	-0.18	0.02	-0.2	-0.18	-0.43	-0.29	-0.49	0.2	0.18	0.02	0.2	0.18	0.43	0.29	0.49
70	0.7	2	-1.5	85	1.25	19	24.63	42.29	43.16	3.46	0.2	-0.05	0.02	0.07	1	0.25	-0.75	90	-0.125	24.62	42.97	41.93	42.59	41.24	3.64	4.58	11.84	0.53	0.15	0.26	0.32		-0.325	-0.075	-0.145	-0.195	-0.655	-0.275	-0.385	-0.445	0.325	0.075	0.145	0.195	0.655	0.275	0.385	0.445
71	0.1	-0.75	-0.5	90	-1	23	24.26	40.96	41.36	3.08	-0.29	-0.82	-0.63	-0.71	0.7	0	-1	105	-0.5	24.27	41.75	40.29	40.74	39.67	3.28	4.13	11.62	-0.11	-0.74	-0.51	-0.77		-0.21	0.32	0.13	0.21	-0.39	0.24	0.01	0.27	0.21	0.32	0.13	0.21	0.39	0.24	0.01	0.27
71	0.2	-1.5			-1.5	23.5	24.29	40.37	40.71	2.92	-0.15	-0.78	-0.53	-0.68	0.7	-0.25	-1	80	-0.75	24.3	40.85	40.23	39.88	39.41	3.11	4.28	11.71	-0.1	-0.81	-0.53	-0.84		-0.6	0.03	-0.22	-0.07	-0.65	0.06	-0.22	0.09	0.6	0.03	0.22	0.07	0.65	0.06	0.22	0.09
